# Supplementary material for: ctDNA response after pembrolizumab in non-small cell lung cancer: phase 2 adaptive trial results
Source: Nat Med. 2023 Oct 9;29(10):2559–69. doi: 10.1038/s41591-023-02598-9 (PMC10579094; doi:10.1038/s41591-023-02598-9)
Supplement: Supplementary file 2 — Supplementary Table 1. Toxicity/adverse events for the BR.36 study-evaluable patients (n = 50). Supplementary Table 2. Treatment-related adverse events of the BR.36 study-evaluable patients (n = 50). Supplementary Table 3. Overview of anatomic location of target and non-target lesions (all registered patients). Supplementary Table 4. Summary of RECIST and iRECIST responses in the trial cohort. Supplementary Table 5. Sequencing metrics for plasma and matched WBC DNA NGS. Supplementary Table 6. Plasma variants detected by NGS and their cellular origin. Supplementary Table 7. ctDNA kinetics and molecular response classification. Supplementary Table 8. Post hoc analyses of ctDNA response and RECIST response concordance using different baseline maxMAF thresholds. Supplementary Table 9. Sequencing metrics for tumor tissue NGS. Supplementary Table 10. Plasma variants detected in matched tumor tissue NGS. [file 41591_2023_2598_MOESM2_ESM.xlsx]

## Sheet: Guide
Table of Contents
Supplementary Table 1. Toxicity/Adverse events for the BR.36 study evaluable patients (n=50).
Supplementary Table 2. Treatment related adverse events of the BR.36 study evaluable patients (n=50).
Supplementary Table 3. Overview of anatomic location of target and non-target lesions (all registered patients).
Supplementary Table 4. Sumary of RECIST and iRECIST responses in the trial cohort.
Supplementary Table 5. Sequencing metrics for plasma and matched WBC DNA next-generation sequencing.
Supplementary Table 6. Plasma variants detected by next-generation sequencing and their cellular origin.
Supplementary Table 7. ctDNA kinetics and molecular response classification.
Supplementary Table 8. Post hoc analyses of ctDNA response and RECIST response concordance using different baseline max MAF thresholds.
Supplementary Table 9. Sequencing metrics for tumor tissue next-generation sequencing.
Supplementary Table 10. Plasma variants detected in matched tumor tissue next-generation sequencing.

## Sheet: ST1
Supplementary Table 1. Toxicity/Adverse events for the BR.36 study evaluable patients (n=50).
Adverse Event	Grade 1	Grade 2	Grade 3	Grade 4	Grade 5	Total	(%)	R (%)*
CARDIAC DISORDERS
Cardiac arrest				1		1	2	0
Myocardial infarction			1			1	2	2
Pericardial effusion			1			1	2	2
ENDOCRINE DISORDERS
Adrenal insufficiency			1			1	2	2
Other endocrine disorders			1			1	2	2
GASTROINTESTINAL DISORDERS
Abdominal pain			1			1	2	0
Colitis			2			2	4	4
Diarrhea	1	1	1			3	6	4
GENERAL DISORDERS AND ADMINISTRATION SITE CONDITIONS
Death NOS					1	1	2	2
Disease progression					1	1	2	0
Pain			1			1	2	0
INFECTIONS AND INFESTATIONS
Lung infection			3			3	6	2
Rash pustular		1				1	2	2
Urinary tract infections		1				1	2	0
INJURY, POISONING AND PROCEDURAL COMPLICATIONS
Fall			1			1	2	0
Hip fracture			1			1	2	0
INVESTIGATIONS
Alanine aminotransferase increased		1				1	2	2
Alkaline phosphatase increased		1				1	2	2
Aspartate aminotransferase increased		1				1	2	2
Lipase increased				1		1	2	2
Weight gain			1			1	2	0
MUSCULOSKELETAL AND CONNECTIVE TISSUE DISORDERS
Back pain			2			2	4	0
NERVOUS SYSTEM DISORDERS
Edema cerebral			1			1	2	0
Headache			1			1	2	0
PSYCHIATRIC DISORDERS
Confusion			1			1	2	0
Psychosis			1			1	2	0
RENAL AND URINARY DISORDERS
Acute kidney injury			2			2	4	2
Other renal and urinary disorders			1			1	2	2
RESPIRATORY, THORACIC AND MEDIASTINAL DISORDERS
Dyspnea			3			3	6	0
Hypoxia			2			2	4	2
Pleural effusion			1			1	2	0
Pneumonitis		1	3		1	5	10	10
Pneumothorax				1		1	2	0
Respiratory failure						1	2	0
SKIN AND SUBCUTANEOUS TISSUE DISORDERS
Rash acneiform			1			1	2	2
Rash maculo-papular			1			1	2	2
VASCULAR DISORDERS
Thromboembolic event			2			2	4	0
WORST OVERALL GRADE		3	20	1	4	28	56	30
Adverse events are graded according to CTCAE v5.0
*Considered

## Sheet: ST2
Supplementary Table 2. Treatment related adverse events for the BR.36 study evaluable patients (n=50).
Adverse Event	Grade 1	Grade 2	Grade 3	Grade 4	Grade 5	Total	(%)
CARDIAC DISORDERS
Myocardial infarction			1			1	2
Pericardial effusion			1			1	2
ENDOCRINE DISORDERS
Adrenal insufficiency			1			1	2
Other endocrine disorders			1			1	2
GASTROINTESTINAL DISORDERS
Colitis			2			2	4
Diarrhea		1	1			2	4
GENERAL DISORDERS AND ADMINISTRATION SITE CONDITIONS
Death NOS					1	1	2
INFECTIONS AND INFESTATIONS
Lung infection			1			1	2
Rash pustular		1				1	2
INVESTIGATIONS
Alanine aminotransferase increased		1				1	2
Alkaline phosphatase increased		1				1	2
Aspartate aminotransferase increased		1				1	2
Lipase increased				1		1	2
RENAL AND URINARY DISORDERS
Acute kidney injury			1			1	2
Other renal and urinary disorders			1			1	2
RESPIRATORY, THORACIC AND MEDIASTINAL DISORDERS
Hypoxia			1
Pneumonitis		1	3		1	5	10
SKIN AND SUBCUTANEOUS TISSUE DISORDERS
Rash acneiform			1			1	2
Rash maculo-papular			1			1	2
WORST OVERALL GRADE		3	9	1	2	15	30
Adverse events are graded according to CTCAE v5.0

## Sheet: ST3
Supplementary Table 3. Overview of anatomic location of target and non-target lesions (all registered patients).
Disease site	Number (%)
Adrenal	9 ( 18.0)
Bone	15 ( 30.0)
Bone (with measurable tissue component)	2 ( 4.0)
Brain	11 ( 22.0)
Breast	1 ( 2.0)
Chest wall	1 ( 2.0)
Kidney	3 ( 6.0)
Liver, liver nodule	7 ( 14.0)
Lung, lung nodule	44 ( 88.0)
Lymphangitis	6 ( 12.0)
Mediastinum	3 ( 6.0)
Muscle	1 ( 2.0)
Node, lymph node - distant	15 ( 30.0)
Node, lymph node - local / regional	41 ( 82.0)
Pancreas	2 ( 4.0)
Pericardial effusion	3 ( 6.0)
Pleura	14 ( 28.0)
Pleural effusion	14 ( 28.0)
Spleen	3 ( 6.0)
Subcutaneous soft tissue mass	3 ( 6.0)

## Sheet: ST4
Supplementary Table 4. Summary of RECIST and iRECIST responses in the trial cohort.
RECIST response	Number of Patients (%)
Complete Response	2 (4%)
Partial Response	14 (28%)
Stable Disease	14 (28%)
Progressive Disease	17 (34%)
Inevaluable	3 (6%)
iRECIST response
Complete Response (iCR)	2 (4%)
Partial Response (iPR)	16 (32%)
Stable Disease (iSD)	14 (28%)
Progressive Disease (iCPD, iUPD)	15 (30%)
Inevaluable	3 (6%)
Abbreviations; iCPD:, iUPD:.

## Sheet: ST5
Supplementary Table 5. Sequencing metrics for plasma and matched WBC DNA next-generation sequencing.
Patient ID	Timepoint	Bases in Target Region	Read Length (bp)	Bases Sequenced and Mapped to Genome	Targeted Bases with at Least 1,000 Reads	Targeted Bases with at Least 1,000 Reads (%)	Total Coverage	Distinct Coverage (Unique Reads)	Plasma Volume (ml)	DNA Input (ng)
BR360001	C1	237315	150	15816925800	231016	0.97	32383	5363	4	17.95
BR360001	C2	237315	150	14344761000	231051	0.97	30039	5595	5	14.05
BR360001	Matched Normal DNA	237315	150	18106708200	230980	0.97	37696	9903	N/A	40
BR360002	C1	237315	150	15222164400	232024	0.98	31873	4883	5	40
BR360002	C2	237315	150	16845110400	231842	0.98	36462	6189	4	40
BR360002	Matched Normal DNA	237315	150	5046918000	225495	0.95	10305	4749	N/A	39.961
BR360003	C1	237315	150	17167695600	230081	0.97	29733	7602	5	39.976
BR360003	C2	237315	150	16313904000	230956	0.97	30416	6077	5	39.9
BR360003	Matched Normal DNA	237315	150	18598440600	231031	0.97	38698	8822	N/A	39.928
BR360004	C1	237315	150	18065928900	228298	0.96	41940	13022	4	40
BR360004	C2	237315	150	18093623400	230996	0.97	42194	11700	5	40
BR360004	C3	237315	150	17453431500	230807	0.97	40625	11771	5	40
BR360005	C1	237315	150	15400791000	231121	0.9739	31511.6	7096.79	N/A	N/A
BR360005	C2	237315	150	14499936300	231241	0.9744	30826.2	5054.76	N/A	N/A
BR360005	C3	237315	150	15900148200	230426	0.971	20340	4051.7	N/A	N/A
BR360005	Matched Normal DNA	237315	150	17335242300	232534	0.9799	33634	5513.64	N/A	40
BR360006	C1	237315	150	15767140200	228894	0.9645	27310.7	7943.66	N/A	N/A
BR360006	C2	237315	150	15664929900	229086	0.9653	17077.6	3997.04	N/A	N/A
BR360006	C3	237315	150	17298176400	229183	0.9657	16567.1	4157.3	N/A	N/A
BR360006	Matched Normal DNA	237315	150	15423343200	232553	0.9799	29384.6	3352.21	N/A	39.59
BR360007	C1	237315	150	16650045600	227709	0.9595	12494.8	3627.03	N/A	N/A
BR360007	C2	237315	150	15202448100	232737	0.9807	32267	4302.1	N/A	N/A
BR360007	C3	237315	150	15556119000	232807	0.981	33170.4	4840.42	N/A	N/A
BR360007	Matched Normal DNA	237315	150	15563376600	232815	0.981	29953.9	3004.1	N/A	39.9
BR360008	C1	237315	150	16241148600	231715	0.9764	35730.8	6895.98	N/A	N/A
BR360008	C2	237315	150	16859779500	231660	0.9762	37049.3	7459.47	N/A	N/A
BR360008	Matched Normal DNA	237315	150	15432197400	232767	0.9808	29694.2	2962.38	N/A	39.96
BR360009	C1	237315	150	15851578200	231532	0.9756	35373.1	7814.31	N/A	N/A
BR360009	C2	237315	150	16936836600	230599	0.9717	31996.9	6579.73	N/A	N/A
BR360009	C3	237315	150	15926249400	231259	0.9745	35568.5	6949.89	N/A	N/A
BR360009	Matched Normal DNA	237315	150	16381690500	232749	0.9808	31765.8	3679.26	N/A	40
BR360010	C1	237315	150	18592008300	231922	0.9773	39928.6	7823.96	N/A	N/A
BR360010	C2	237315	150	17007315600	232891	0.9814	35845.4	4668.3	N/A	N/A
BR360010	C3	237315	150	17001348000	232953	0.9816	35658.7	4398.39	N/A	N/A
BR360010	Matched Normal DNA	237315	150	15211208400	232306	0.9789	28423.8	3552.97	N/A	40
BR360011	C1	237315	150	16437615600	230594	0.9717	37051	6508.86	N/A	N/A
BR360011	C2	237315	150	15449301900	233646	0.9845	31992.8	3225.4	N/A	N/A
BR360011	C3	237315	150	14997427500	232062	0.9779	33773.8	6045.04	N/A	N/A
BR360011	Matched Normal DNA	237315	150	17315798100	232911	0.9814	33794.7	3513.68	N/A	40
BR360012	C1	237315	150	15916285500	232584	0.9801	32985.8	4697.21	N/A	N/A
BR360012	C2	237315	150	16177255200	231541	0.9757	36076.2	6964.05	N/A	N/A
BR360012	C3	237315	150	22487964900	229513	0.9671	20273.9	5529.91	N/A	N/A
BR360012	Matched Normal DNA	237315	150	15705922800	232741	0.9807	29570.2	3482.67	N/A	39.648
BR360013	C1	237315	150	16896119400	230605	0.97	37621	7504	4	40
BR360013	C2	237315	150	13071217500	230471	0.97	28151	5420	4	39.936
BR360013	C3	237315	150	14074686000	140988	0.59	30672	7303	4	39.964
BR360013	Matched Normal DNA	237315	150	20405269500	231152	0.97	41770	9639	N/A	40
BR360015	C1	237315	150	21813961500	217656	0.92	8702	3374	4	40
BR360015	C2	237315	150	11142165900	229704	0.97	24763	5587	5	40
BR360015	C3	237315	150	16384899600	229420	0.97	23311	4626	5	40
BR360015	Matched Normal DNA	237315	150	15131262300	230772	0.97	31003	9104	N/A	40
BR360017	C1	237315	150	24368985000	225165	0.95	20683	4824	4	39.96
BR360017	C2	237315	150	16011893100	226799	0.96	19178	3335	4	40
BR360017	C3	237315	150	11604580800	230208	0.97	25959	4450	5	40
BR360017	Matched Normal DNA	237315	150	15356134200	230190	0.97	31387	8716	N/A	40
BR360018	C1	237315	150	14022766800	230547	0.97	29540	4070	4	22.35
BR360018	C2	237315	150	22791818400	229453	0.97	33460	5804	4	39.984
BR360018	C3	237315	150	14961016500	223334	0.94	17450	4915	5	40
BR360018	Matched Normal DNA	237315	150	15881634600	230625	0.97	32393	9973	N/A	40
BR360019	C1	237315	150	13795465800	228948	0.96	28834	5052	5	40
BR360019	C2	237315	150	14050433100	228056	0.96	18763	4777	5	39.932
BR360019	C3	237315	150	13787383800	219618	0.93	9310	3281	4	37.65
BR360019	Matched Normal DNA	237315	150	16668870000	230794	0.97	33888	8762	N/A	40
BR360022	C1	237315	150	9507174300	223133	0.94	18931	6777	4	40
BR360022	C2	237315	150	21623554800	226263	0.95	17130	4280	3	35.1
BR360022	Matched Normal DNA	237315	150	16503995700	230771	0.97	33018	7560	N/A	40
BR360023	C1	237315	150	16017533400	232403	0.98	34772	4536	3	40
BR360023	C2	237315	150	15367483200	232299	0.98	33004	4179	3	39.942
BR360023	C3	237315	150	14831906100	230504	0.97	32929	5850	3	39.999
BR360023	Matched Normal DNA	237315	150	19164378000	231026	0.97	40416	9743	N/A	39.974
BR360024	C1	237315	150	16635790200	226137	0.95	24046	3973	4	39.964
BR360024	C2	237315	150	21134859300	231410	0.98	47812	5548	4	31.4
BR360024	C3	237315	150	14668593300	226912	0.96	16472	3522	4	37
BR360024	Matched Normal DNA	237315	150	18078918300	230474	0.97	38898	10179	N/A	40
BR360025	C1	237315	150	15183324900	228850	0.96	25027	5305	3	40
BR360025	C2	237315	150	18739209300	225987	0.95	27328	5585	5	39.96
BR360025	C3	237315	150	6527727900	226454	0.95	14855	3832	4	39.897
BR360025	Matched Normal DNA	237315	150	16566793200	230420	0.97	33476	8107	N/A	40
BR360026	C1	237315	150	14960946600	226631	0.96	18099	3275	4	35.65
BR360026	C2	237315	150	16354848300	229777	0.97	19466	3458	5	38.35
BR360026	C3	237315	150	11069894400	228111	0.96	17387	2568	4	32
BR360026	Matched Normal DNA	237315	150	18794637600	230554	0.97	38954	10240	N/A	40
BR360027	C1	237315	150	18524870100	230609	0.97	39322	9274	5	40
BR360027	C2	237315	150	18008782800	228598	0.96	37394	9186	4	40
BR360027	C3	237315	150	17551044900	230364	0.97	41075	9986	4	40
BR360027	Matched Normal DNA	237315	150	11761396800	228474	0.96	22083	6817	N/A	40
BR360028	C1	237315	150	19379237400	231205	0.97	45629	8837	4	40
BR360028	C2	237315	150	18927093900	231342	0.97	44109	7843	4	40
BR360028	C3	237315	150	19833545400	231175	0.97	46358	10553	5	40
BR360028	Matched Normal DNA	237315	150	13018528200	229038	0.97	26051	8674	N/A	40
BR360030	C1	237315	150	16915197300	228203	0.96	38970	10281	5	38.35
BR360030	C2	237315	150	18140364600	231004	0.97	41081	10908	5	40
BR360030	C3	237315	150	17965287000	230697	0.97	40730	10579	5	32.1
BR360030	Matched Normal DNA	237315	150	15483525600	231262	0.97	32094	7972	N/A	40
BR360031	C1	237315	150	17709100800	232097	0.98	39070	6005	3	16.35
BR360031	C2	237315	150	17980168200	231417	0.98	40005	6905	4	37.65
BR360031	C3	237315	150	17030175300	231745	0.98	36545	5439	4	26.6
BR360031	Matched Normal DNA	237315	150	16132286400	231695	0.98	34000	7660	N/A	40
BR360032	C1	237315	150	15238602900	231458	0.98	32053	4136	3	19.25
BR360032	C2	237315	150	17942973300	231058	0.97	40864	9817	4	34.2
BR360032	C3	237315	150	18300434400	231466	0.98	41744	8599	4	37.95
BR360032	Matched Normal DNA	237315	150	15827722800	231223	0.97	33303	9001	N/A	40
BR360033	C1	237315	150	17335153200	231647	0.98	37606	5009	3	23.75
BR360033	C2	237315	150	18283138500	230927	0.97	41630	7370	3	26.3
BR360033	C3	237315	150	17436486000	230398	0.97	39601	7593	4	26.5
BR360033	Matched Normal DNA	237315	150	9771054900	229582	0.97	20333	6811	N/A	40
BR360034	C1	237315	150	16591063800	228554	0.96	34662	6368	5	15.55
BR360034	C2	237315	150	11446769400	230142	0.97	24918	3845	4	23.65
BR360034	C3	237315	150	15869490300	228492	0.96	34290	3768	3	20.6
BR360034	Matched Normal DNA	237315	150	17561819100	230686	0.97	35093	9642	N/A	39.96
BR360035	C1	237315	150	18519368100	229700	0.97	40873	9919	4	40
BR360035	C2	237315	150	17075206200	227270	0.96	38787	9402	4	40
BR360035	C3	237315	150	17141419500	227829	0.96	37739	9034	4	40
BR360035	Matched Normal DNA	237315	150	12164898300	228809	0.96	23589	6930	N/A	40
BR360036	C1	237315	150	17142545100	229215	0.97	38373	13532	4	40
BR360036	C2	237315	150	16368456300	229621	0.97	36832	10793	5	40
BR360036	C3	237315	150	20672769000	230057	0.97	45949	12596	2	40
BR360036	Matched Normal DNA	237315	150	17853988500	231206	0.97	35622	8501	N/A	40
BR360037	C1	237315	150	24183501900	231895	0.98	53401	11586	5	40
BR360037	C2	237315	150	15402938400	229390	0.97	32665	9724	4	29.2
BR360037	C3	237315	150	15005743500	229100	0.97	33154	11221	4	38.15
BR360037	Matched Normal DNA	237315	150	17497414200	231295	0.97	35006	7936	N/A	40
BR360038	C1	237315	150	18422922000	231175	0.97	40723	10321	5	40
BR360038	C2	237315	150	15371621700	229196	0.97	31610	9750	4	39.96
BR360038	C3	237315	150	18155022900	230928	0.97	38753	8783	3	36.6
BR360038	Matched Normal DNA	237315	150	14527229700	230307	0.97	28952	8309	N/A	40
BR360039	C1	237315	150	18009721500	230741	0.97	40265	9269	5	36.3
BR360039	C2	237315	150	17865433200	229023	0.97	20725	4056	3	33.85
BR360039	C3	237315	150	18660949200	231258	0.97	36363	6727	5	39.984
BR360039	Matched Normal DNA	237315	150	4858117500	224973	0.95	9966	4971	N/A	40
BR360040	C1	237315	150	17029782900	231382	0.98	36119	6798	5	40
BR360040	C2	237315	150	17667160500	231354	0.97	38124	6779	5	40
BR360040	C3	237315	150	16811973600	231249	0.97	35337	6827	5	39.95
BR360040	Matched Normal DNA	237315	150	5119061100	224977	0.95	10289	4812	N/A	40
BR360041	C1	237315	150	16077070800	232301	0.9789	32314.8	4775.5	N/A	N/A
BR360041	C2	237315	150	14830433700	229813	0.9684	20863	4198.9	N/A	N/A
BR360041	C3	237315	150	15251690700	230349	0.9706	28137	6074.89	N/A	N/A
BR360041	Matched Normal DNA	237315	150	16123288500	232281	0.9788	29423.4	3936.34	N/A	39.942
BR360042	C1	237315	150	15129065400	232452	0.98	31914	3235	3	16.25
BR360042	C2	237315	150	17611094100	231648	0.98	38516	5512	4	23.7
BR360042	C3	237315	150	15682267500	232523	0.98	32790	2784	4	20.35
BR360042	Matched Normal DNA	237315	150	15306273600	230982	0.97	32144	8951	N/A	40
BR360043	C1	237315	150	15117593700	229859	0.97	33590	9096	3	22.35
BR360043	C2	237315	150	16585644900	230501	0.97	35083	8066	3	39.96
BR360043	C3	237315	150	18167290200	228157	0.96	25578	8981	5	40
BR360043	Matched Normal DNA	237315	150	17468908200	231019	0.97	34211	9035	N/A	39.785
BR360044	C1	237315	150	16373204400	231062	0.97	36265	7009	4	14.35
BR360044	C2	237315	150	16311682200	230446	0.97	34407	5840	3	11.65
BR360044	C3	237315	150	16444479300	231154	0.97	36388	6716	4	20.45
BR360044	Matched Normal DNA	237315	150	17798698800	230742	0.97	33918	9031	N/A	39.984
BR360045	C1	237315	150	15900229800	227284	0.96	17525	6411	5	40
BR360045	C2	237315	150	19400282700	229698	0.97	39689	11118	5	40
BR360045	C3	237315	150	17480482800	230057	0.97	39568	10196	5	40
BR360045	Matched Normal DNA	237315	150	13365957600	226884	0.96	14310	5821	N/A	40
BR360046	C1	237315	150	15004238400	230522	0.97	31362	4711	5	16.55
BR360046	C2	237315	150	15790934100	222029	0.94	31801	5050	5	22.35
BR360046	C3	237315	150	17900762400	229552	0.97	40777	7322	5	29.5
BR360046	Matched Normal DNA	237315	150	15898919700	231501	0.98	33520	8511	N/A	40
BR360047	C1	237315	150	17147385300	231982	0.98	37436	5849	5	39.996
BR360047	C2	237315	150	14564315100	231050	0.97	27545	4973	5	39.996
BR360047	C3	237315	150	17069424300	231725	0.98	32155	4551	5	40
BR360047	Matched Normal DNA	237315	150	5177595000	225517	0.95	10500	4816	N/A	39.648
BR360048	C1	237315	150	17649377100	230655	0.97	40594	9234	5	39.95
BR360048	C2	237315	150	18716494800	228063	0.96	42762	9821	5	40
BR360048	Matched Normal DNA	237315	150	14953434900	231172	0.97	31512	8013	N/A	40
BR360049	C1	237315	150	18390982200	231113	0.97	40944	7460	5	40
BR360049	C2	237315	150	17697872700	230647	0.97	41350	8362	5	40
BR360049	C3	237315	150	17433578400	230946	0.97	40146	8133	5	40
BR360049	Matched Normal DNA	237315	150	16346972100	222376	0.94	9169	4669	N/A	40
BR360050	C1	237315	150	12909718500	228654	0.96	30291	8841	5	40
BR360050	C2	237315	150	16497317700	228244	0.96	36410	10468	5	40
BR360050	C3	237315	150	18873210000	230891	0.97	41989	10730	5	40
BR360050	Matched Normal DNA	237315	150	11878935900	225286	0.95	13273	5566	N/A	40

## Sheet: ST6
Supplementary Table 6. Plasma variants detected by next-generation sequencing and their cellular origin.
Patient ID	Gene Symbol	Amino Acid (Protein)	Nucleotide Position (Genomic hg19)	Mutant Allele Fraction (%)	Cellular Origin	Timepoint
BR360001	BRCA1	R1772L	chr17_41209094-41209094_C_A	2.35	Tumor	C1
BR360001	BRIP1	L56Ffs*5	chr17_59937191-59937194_AAGT_	3.64	Tumor	C1
BR360001	TP53	R248W	chr17_7577539-7577539_G_A	8.47	Tumor	C1
BR360001	BRIP1	L56Ffs*5	chr17_59937191-59937194_AAGT_	3.15	Tumor	C2
BR360001	TP53	R248W	chr17_7577539-7577539_G_A	8.53	Tumor	C2
BR360002	ATM	I1792V	chr11_108173634-108173634_A_G	0.88	Tumor	C1
BR360002	TP53	C275F	chr17_7577114-7577114_C_A	1.8	Tumor	C1
BR360002	ATM	I1792V	chr11_108173634-108173634_A_G	0.85	Tumor	C2
BR360002	TP53	C275F	chr17_7577114-7577114_C_A	0.89	Tumor	C2
BR360003	TP53	V157F	chr17_7578461-7578461_C_A	0.65	WBC	C1
BR360003	ATM	V2441F	chr11_108200954-108200954_G_T	0.63	WBC	C2
BR360003	TP53	V157F	chr17_7578461-7578461_C_A	0.41	WBC	C2
BR360004	KRAS	G12A	chr12_25398284-25398284_C_G	30.3	Tumor	C1
BR360004	BRCA1	E1250*	chr17_41243800-41243800_C_A	46.61	Germline	C1
BR360004	ALK	S591G	chr2_29519800-29519800_T_C	0.55	Tumor	C1
BR360004	CSF1R	E348K	chr5_149452904-149452904_C_T	15.64	Tumor	C1
BR360004	KRAS	G12A	chr12_25398284-25398284_C_G	8.56	Tumor	C2
BR360004	BRCA1	E1250*	chr17_41243800-41243800_C_A	47.83	Germline	C2
BR360004	CSF1R	E348K	chr5_149452904-149452904_C_T	5.54	Tumor	C2
BR360004	KRAS	G12A	chr12_25398284-25398284_C_G	11.32	Tumor	C3
BR360004	BRCA1	E1250*	chr17_41243800-41243800_C_A	48.25	Germline	C3
BR360004	TP53	S240R	chr17_7577561-7577561_A_C	1.48	Tumor	C3
BR360004	CSF1R	E348K	chr5_149452904-149452904_C_T	6.82	Tumor	C3
BR360005	BRCA1	G1536W	chr17_41226480-41226480_C_A	10.06	Tumor	C1
BR360005	TP53	E271K	chr17_7577127-7577127_C_T	24.78	Tumor	C1
BR360005	CSF1R	G201V	chr5_149457802-149457802_C_A	34.4	WBC	C1
BR360005	MYC	Q380H	chr8_128752979-128752979_G_C	7.45	Tumor	C1
BR360006	ATM	Q3000H	chr11_108236064-108236064_G_C	1.39	Tumor	C1
BR360006	KIT	C537W	chr4_55593454-55593454_C_G	3.5	Tumor	C1
BR360007	KRAS	G12C	chr12_25398285-25398285_C_A	0.33	Tumor	C3
BR360008	KRAS	G12C	chr12_25398285-25398285_C_A	22.66	Tumor	C1
BR360008	KIT	A178S	chr4_55564644-55564644_G_T	5.7	WBC	C1
BR360008	KRAS	G12C	chr12_25398285-25398285_C_A	29.72	Tumor	C2
BR360008	KIT	A178S	chr4_55564644-55564644_G_T	8.54	WBC	C2
BR360010	POLE	L1831M	chr12_133215772-133215772_G_T	2.42	WBC	C1
BR360010	TP53	H214R	chr17_7578208-7578208_T_C	34.23	Tumor	C1
BR360010	PIK3CA	G320A	chr3_178921477-178921477_G_C	7.26	Tumor	C1
BR360010	KIT	N495Kfs*11	chr4_55592159-55592159_(null)_A	24.86	Germline	C1
BR360010	TP53	H214R	chr17_7578208-7578208_T_C	15.03	Tumor	C2
BR360010	PIK3CA	G320A	chr3_178921477-178921477_G_C	2.73	Tumor	C2
BR360010	KIT	N495Kfs*11	chr4_55592159-55592159_(null)_A	9.34	Germline	C2
BR360010	TP53	H214R	chr17_7578208-7578208_T_C	1.45	Tumor	C3
BR360010	KIT	N495Kfs*11	chr4_55592159-55592159_(null)_A	0.72	Germline	C3
BR360011	TP53	G244C	chr17_7577551-7577551_C_A	0.34	Tumor	C1
BR360012	TP53	G244S	chr17_7577551-7577551_C_T	4.55	Tumor	C1
BR360012	APC	K2399Q	chr5_112178486-112178486_A_C	3.39	Tumor	C1
BR360012	TP53	G244S	chr17_7577551-7577551_C_T	4.22	Tumor	C2
BR360012	APC	K2399Q	chr5_112178486-112178486_A_C	5.36	Tumor	C2
BR360012	TP53	G244S	chr17_7577551-7577551_C_T	5.38	Tumor	C3
BR360012	APC	K2399Q	chr5_112178486-112178486_A_C	8.06	Tumor	C3
BR360013	KRAS	Q61H	chr12_25380275-25380275_T_G	12.35	Tumor	C1
BR360013	KRAS	Q61H	chr12_25380275-25380275_T_G	7.3	Tumor	C2
BR360015	KRAS	G12D	chr12_25398284-25398284_C_T	1.33	Tumor	C1
BR360015	PDGFRA	R512Q	chr4_55139874-55139874_G_A	1.68	Tumor	C1
BR360015	KRAS	G12D	chr12_25398284-25398284_C_T	1.01	Tumor	C2
BR360015	PDGFRA	R512Q	chr4_55139874-55139874_G_A	0.74	Tumor	C2
BR360017	KRAS	G12V	chr12_25398284-25398284_C_A	0.71	Tumor	C1
BR360018	RET	Q138H	chr10_43597866-43597866_G_T	2.17	Tumor	C1
BR360018	ATM	D2672Y	chr11_108205699-108205699_G_T	1.99	Tumor	C1
BR360018	KRAS	G12C	chr12_25398285-25398285_C_A	2.63	Tumor	C1
BR360018	PDGFRA	S635*	chr4_55144075-55144076_CC_AA	2.84	Tumor	C1
BR360018	RET	Q138H	chr10_43597866-43597866_G_T	5.17	Tumor	C2
BR360018	ATM	D2672Y	chr11_108205699-108205699_G_T	8.24	Tumor	C2
BR360018	KRAS	G12C	chr12_25398285-25398285_C_A	8.29	Tumor	C2
BR360018	PDGFRA	S635*	chr4_55144075-55144076_CC_AA	9.35	Tumor	C2
BR360018	RET	Q138H	chr10_43597866-43597866_G_T	6.56	Tumor	C3
BR360018	ATM	D2672Y	chr11_108205699-108205699_G_T	6.48	Tumor	C3
BR360018	KRAS	G12C	chr12_25398285-25398285_C_A	8.18	Tumor	C3
BR360018	PDGFRA	S635*	chr4_55144075-55144076_CC_AA	8.28	Tumor	C3
BR360018	PDGFRA	N813K	chr4_55151653-55151653_T_G	1.54	Tumor	C3
BR360019	KRAS	G12C	chr12_25398285-25398285_C_A	1.5	Tumor	C1
BR360022	TP53	R156G	chr17_7578464-7578464_G_C	1.94	Tumor	C1
BR360022	FGFR1	S451C	chr8_38275824-38275824_G_C	1.08	Tumor	C1
BR360022	TP53	R156G	chr17_7578464-7578464_G_C	0.92	Tumor	C2
BR360023	TP53	n/a	chr17_7576928-7576928_T_A	15.34	Tumor	C1
BR360023	TP53	n/a	chr17_7576928-7576928_T_A	2.12	Tumor	C2
BR360023	TP53	n/a	chr17_7576928-7576928_T_A	8.8	Tumor	C3
BR360024	KRAS	G12C	chr12_25398285-25398285_C_A	4.71	Tumor	C1
BR360024	TP53	N239S	chr17_7577565-7577565_T_C	1.82	Tumor	C1
BR360026	KRAS	G12A	chr12_25398284-25398284_C_G	0.2	Tumor	C1
BR360026	PIK3CA	F430I	chr3_178928010-178928010_T_A	2.79	WBC	C1
BR360026	KRAS	G12A	chr12_25398284-25398284_C_G	0.25	Tumor	C2
BR360026	TP53	R158H	chr17_7578457-7578457_C_T	0.37	WBC	C2
BR360026	PIK3CA	F430I	chr3_178928010-178928010_T_A	2.94	WBC	C2
BR360026	KRAS	G12A	chr12_25398284-25398284_C_G	0.4	Tumor	C3
BR360026	PIK3CA	F430I	chr3_178928010-178928010_T_A	3.07	WBC	C3
BR360027	TP53	R273H	chr17_7577120-7577120_C_T	0.37	WBC	C1
BR360028	BRAF	V600E	chr7_140453136-140453136_A_T	0.25	Tumor	C1
BR360030	KRAS	G12A	chr12_25398284-25398284_C_G	0.19	Tumor	C1
BR360030	KRAS	G12A	chr12_25398284-25398284_C_G	6.71	Tumor	C2
BR360030	ERBB2	I767M	chr17_37880257-37880257_C_G	4.75	Tumor	C2
BR360030	ROS1	I2109M	chr6_117631351-117631351_G_C	2.87	Tumor	C2
BR360030	KRAS	G12A	chr12_25398284-25398284_C_G	0.77	Tumor	C3
BR360031	KRAS	G12V	chr12_25398284-25398284_C_A	0.73	Tumor	C1
BR360031	BRCA1	D369del	chr17_41246440-41246442_CAT_	43.6	Germline	C1
BR360031	TP53	V216M	chr17_7578203-7578203_C_T	1.12	WBC	C1
BR360031	BRCA1	D369del	chr17_41246440-41246442_CAT_	46.27	Germline	C2
BR360031	TP53	V216M	chr17_7578203-7578203_C_T	0.69	WBC	C2
BR360031	BRCA1	D369del	chr17_41246440-41246442_CAT_	44.98	Germline	C3
BR360031	TP53	V216M	chr17_7578203-7578203_C_T	0.91	WBC	C3
BR360032	TP53	R158L	chr17_7578457-7578457_C_A	22.85	Tumor	C1
BR360032	TP53	R158L	chr17_7578457-7578457_C_A	10.85	Tumor	C2
BR360032	ALK	A969G	chr2_29450448-29450448_G_C	0.66	WBC	C2
BR360032	TP53	R158L	chr17_7578457-7578457_C_A	8.75	Tumor	C3
BR360032	ALK	A969G	chr2_29450448-29450448_G_C	0.78	WBC	C3
BR360033	NRAS	T58I	chr1_115256538-115256538_G_A	0.51	WBC	C2
BR360033	POLE	R1823H	chr12_133215795-133215795_C_T	0.58	WBC	C2
BR360034	ARID1A	Y592C	chr1_27058067-27058067_A_G	0.58	WBC	C1
BR360034	ARID1A	E1104K	chr1_27097721-27097721_G_A	1.4	Tumor	C1
BR360034	POLD1	I407V	chr19_50906831-50906831_A_G	2.03	Tumor	C1
BR360034	APC	E2824K	chr5_112179761-112179761_G_A	1.25	Tumor	C1
BR360034	ARID1A	Y592C	chr1_27058067-27058067_A_G	1.29	WBC	C2
BR360034	ARID1A	Y592C	chr1_27058067-27058067_A_G	1	WBC	C3
BR360035	KRAS	G12A	chr12_25398284-25398284_C_G	0.24	Tumor	C1
BR360035	KRAS	G12A	chr12_25398284-25398284_C_G	0.11	Tumor	C2
BR360035	KRAS	G12A	chr12_25398284-25398284_C_G	0.88	Tumor	C3
BR360035	PDGFRA	L885P	chr4_55153688-55153689_TC_CT	0.51	Tumor	C3
BR360036	KRAS	G12C	chr12_25398285-25398285_C_A	1.34	Tumor	C1
BR360036	BRCA2	D1923N	chr13_32914259-32914259_G_A	0.62	Tumor	C1
BR360036	CDH1	Q673H	chr16_68857384-68857384_G_T	0.54	Tumor	C1
BR360036	TP53	N311Qfs*26	chr17_7576916-7576916__G	1.92	Tumor	C1
BR360038	KRAS	G12D	chr12_25398284-25398284_C_T	0.25	Tumor	C1
BR360038	KRAS	G12D	chr12_25398284-25398284_C_T	0.23	Tumor	C2
BR360038	KRAS	G12D	chr12_25398284-25398284_C_T	0.63	Tumor	C3
BR360041	NRAS	Q61L	chr1_115256529-115256529_T_A	0.14	Tumor	C1
BR360041	NRAS	Q61L	chr1_115256529-115256529_T_A	0.44	Tumor	C2
BR360041	NRAS	Q61L	chr1_115256529-115256529_T_A	0.2	Tumor	C3
BR360043	BRAF	K699Q	chr7_140439644-140439644_T_G	0.51	Tumor	C2
BR360043	BRAF	K699Q	chr7_140439644-140439644_T_G	0.75	Tumor	C3
BR360044	KRAS	G12D	chr12_25398284-25398284_C_T	1.1	Tumor	C2
BR360044	KRAS	G12D	chr12_25398284-25398284_C_T	1.63	Tumor	C3
BR360045	NRAS	Q61L	chr1_115256529-115256529_T_A	1.76	Tumor	C1
BR360045	ARID1A	M390I	chr1_27056174-27056174_G_C	2.16	Tumor	C1
BR360045	TP53	G262Vfs*83	chr17_7577153-7577153_C_	0.72	Tumor	C1
BR360045	NRAS	Q61L	chr1_115256529-115256529_T_A	2.46	Tumor	C2
BR360045	ARID1A	M390I	chr1_27056174-27056174_G_C	1.78	Tumor	C2
BR360045	TP53	G262Vfs*83	chr17_7577153-7577153_C_	1.88	Tumor	C2
BR360045	NRAS	Q61L	chr1_115256529-115256529_T_A	0.75	Tumor	C3
BR360045	ARID1A	M390I	chr1_27056174-27056174_G_C	0.61	Tumor	C3
BR360045	TP53	G262Vfs*83	chr17_7577153-7577153_C_	0.53	Tumor	C3
BR360046	KRAS	G12C	chr12_25398285-25398285_C_A	3.17	Tumor	C1
BR360046	TP53	C238Y	chr17_7577568-7577568_C_T	0.61	Tumor	C1
BR360048	KRAS	G12C	chr12_25398285-25398285_C_A	0.14	Tumor	C1
BR360048	BRCA1	P1238L	chr17_41243835-41243835_G_A	47.64	Germline	C1
BR360048	ROS1	I928V	chr6_117687269-117687269_T_C	0.51	WBC	C1
BR360048	BRCA1	P1238L	chr17_41243835-41243835_G_A	49.87	Germline	C2
BR360049	TP53	Y126S	chr17_7578553-7578553_T_G	3.34	Tumor	C1
BR360050	TP53	M246V	chr17_7577545-7577545_T_C	62.95	Tumor	C1
BR360050	TP53	M246V	chr17_7577545-7577545_T_C	62.14	Tumor	C2
BR360050	TP53	M246V	chr17_7577545-7577545_T_C	29.3	Tumor	C3

## Sheet: ST7
Supplementary Table 7. ctDNA kinetics and molecular response classification
Patient ID	mean.maf.C1	max.maf.C1	meadian.maf.C1	mean.maf.C2	max.maf.C2	meadian.maf.C2	mean.maf.C3	max.maf.C3	meadian.maf.C3	Molecular Response
BR360001	4.82	8.47	3.64	5.84	8.53	5.84	NS	NS	NS	No
BR360002	1.34	1.8	1.34	0.87	0.89	0.87	NS	NS	NS	No
BR360003	NTV	NTV	NTV	NTV	NTV	NTV	NS	NS	NS	NE
BR360004	15.4967	30.3	15.64	7.05	8.56	7.05	6.54	11.32	6.82	No
BR360005	14.0967	24.78	10.06	0	0	0	0	0	0	Yes
BR360006	2.445	3.5	2.445	0	0	0	0	0	0	Yes
BR360007	0	0	0	0	0	0	0.33	0.33	0.33	No
BR360008	22.66	22.66	22.66	29.72	29.72	29.72	NS	NS	NS	No
BR360009	NPV	NPV	NPV	NPV	NPV	NPV	NPV	NPV	NPV	NE
BR360010	20.745	34.23	20.745	8.88	15.03	8.88	1.45	1.45	1.45	No
BR360011	0.34	0.34	0.34	0	0	0	0	0	0	Yes
BR360012	3.97	4.55	3.97	4.79	5.36	4.79	6.72	8.06	6.72	No
BR360013	12.35	12.35	12.35	7.3	7.3	7.3	0	0	0	Yes
BR360015	1.505	1.68	1.505	0.875	1.01	0.875	0	0	0	Yes
BR360017	0.71	0.71	0.71	0	0	0	0	0	0	Yes
BR360018	2.33333	2.84	2.17	7.58667	9.35	8.24	5.715	8.28	6.52	No
BR360019	1.5	1.5	1.5	0	0	0	0	0	0	Yes
BR360022	1.51	1.94	1.51	0.92	0.92	0.92	NS	NS	NS	No
BR360023	15.34	15.34	15.34	2.12	2.12	2.12	8.8	8.8	8.8	No
BR360024	3.265	4.71	3.265	0	0	0	0	0	0	Yes
BR360025	NPV	NPV	NPV	NPV	NPV	NPV	NPV	NPV	NPV	NE
BR360026	0.2	0.2	0.2	0.25	0.25	0.25	0.4	0.4	0.4	No
BR360027	NTV	NTV	NTV	NTV	NTV	NTV	NTV	NTV	NTV	NE
BR360028	0.25	0.25	0.25	0	0	0	0	0	0	Yes
BR360030	0.19	0.19	0.19	4.77667	6.71	4.75	0.77	0.77	0.77	No
BR360031	0.73	0.73	0.73	0	0	0	0	0	0	Yes
BR360032	22.85	22.85	22.85	10.85	10.85	10.85	8.75	8.75	8.75	No
BR360033	NTV	NTV	NTV	NTV	NTV	NTV	NTV	NTV	NTV	NE
BR360034	1.56	2.03	1.4	0	0	0	0	0	0	Yes
BR360035	0.24	0.24	0.24	0.11	0.11	0.11	0.695	0.88	0.695	No
BR360036	1.105	1.92	0.98	0	0	0	0	0	0	Yes
BR360037	NPV	NPV	NPV	NPV	NPV	NPV	NPV	NPV	NPV	NE
BR360038	0.25	0.25	0.25	0.23	0.23	0.23	0.63	0.63	0.63	No
BR360039	NPV	NPV	NPV	NPV	NPV	NPV	NPV	NPV	NPV	NE
BR360040	NPV	NPV	NPV	NPV	NPV	NPV	NPV	NPV	NPV	NE
BR360041	0.14	0.14	0.14	0.44	0.44	0.44	0.2	0.2	0.2	No
BR360042	NPV	NPV	NPV	NPV	NPV	NPV	NPV	NPV	NPV	NE
BR360043	0	0	0	0.51	0.51	0.51	0.75	0.75	0.75	No
BR360044	0	0	0	1.1	1.1	1.1	1.63	1.63	1.63	No
BR360045	1.54667	2.16	1.76	2.04	2.46	1.88	0.63	0.75	0.61	No
BR360046	1.89	3.17	1.89	0	0	0	0	0	0	Yes
BR360047	NPV	NPV	NPV	NPV	NPV	NPV	NPV	NPV	NPV	NE
BR360048	0.14	0.14	0.14	0	0	0	NS	NS	NS	Yes
BR360049	3.34	3.34	3.34	0	0	0	0	0	0	Yes
BR360050	62.95	62.95	62.95	62.15	62.15	62.15	29.3	29.3	29.3	No

## Sheet: ST8
Supplementary Table 8. Post hoc analyses of ctDNA response and RECIST response concordance using different baseline max MAF thresholds.
Baseline maxMAF <3%
	RECIST response
	No	Yes
ctDNA response
No	11	1
Yes	5	4
Baseline maxMAF ≥3%
	RECIST response
	No	Yes
ctDNA response
No	7	1
Yes	1	5
Baseline maxMAF <4%
	RECIST response
	No	Yes
ctDNA response
No	11	1
Yes	5	7
Baseline maxMAF ≥4%
	RECIST response
	No	Yes
ctDNA response
No	7	1
Yes	1	2

## Sheet: ST9
Supplementary Table 9. Sequencing metrics for tumor tissue next-generation sequencing.
Patient ID	Bases in Target Region	Read Length (bp)	Bases Sequenced (Filtered)	Bases Mapped to Genome (Filtered)	Percent Mapped to Genome	Bases Mapped to ROI	Percent Mapped to ROI	Total Coverage	Distinct Coverage (Unique Reads)	Percent of Regions with >100x Median Distinct Coverage
BR360002	2235480	149	11001671280	9762688600	0.89	6352880912	0.65	2497	1471	1
BR360005	2235480	149	10121752376	9423559087	0.93	5962114565	0.63	2381	1391	1
BR360006	2235480	149	13113440234	11848819273	0.9	7399343632	0.62	2898	1421	1
BR360009	2235480	149	9739149580	9261455431	0.95	6022158026	0.65	2406	1361	1
BR360011	2235480	149	10147673608	8710407539	0.86	4947330467	0.57	1967	733	1
BR360023	2235480	149	8945386052	7900402564	0.88	5014225229	0.63	2031	655	1
BR360024	2235480	149	11257589508	10106423405	0.9	6178896327	0.61	2406	777	1
BR360026	2235480	149	9176884074	8118294651	0.88	5205293513	0.64	2101	1064	1
BR360027	2235480	149	10990455752	9405065952	0.86	6043980310	0.64	2475	1033	1
BR360034	2235480	149	9911332192	7810093366	0.79	4755849662	0.61	1866	604	1
BR360035	2235480	149	8856259914	8016878099	0.91	5265823160	0.66	2124	1314	1
BR360036	2235480	149	9512834672	8986846494	0.94	5671438561	0.63	2228	1354	1
BR360037	2235480	149	11044048966	10271977901	0.93	6509068809	0.63	2405	1499	1
BR360038	2235480	149	10105746796	8850704598	0.88	5444361218	0.62	2023	888	1
BR360040	2235480	149	9195610096	8595462830	0.93	5509322875	0.64	2169	1391	1
BR360042	2235480	149	9329412990	8721165786	0.93	5587561509	0.64	2193	1457	1
BR360043	2235480	149	11093941020	10147963562	0.91	6369377211	0.63	2450	1214	1
BR360044	2235480	149	7786583252	6891594041	0.89	4498466683	0.65	1819	1034	1
BR360047	2235480	149	12796475812	11714146070	0.92	7385636003	0.63	2654	1538	1

[truncated: 2 more sheets: ST10, Codebook]
